# Supplementary material for: Paleo‐metagenomics of North American fossil packrat middens: Past biodiversity revealed by ancient DNA
Source: Ecol Evol. 2020 Feb 20;10(5):2530–44. doi: 10.1002/ece3.6082 (PMC7069311; doi:10.1002/ece3.6082)
Supplement: Supplementary file 1 [file ECE3-10-2530-s001.xlsx]

## Sheet: Sheet1
Supplementary Table 1: City of Rocks plant macrofossil data
#Header																								NOT ON LIST
#age	Base			28460		3260		47500		42540		31760		29720		6215		3105		2835		345		330		115
#Chron1	Holmgren et al. (2011) ages			32721		3468		Invalid Age		45804		36092		34228		7129		3322		2934		398				133
#Cron1 older age limit				33312		3558		NA		46975		36721		34808		7241		3377		2991		478				265
#Chron1 younger age limit				32129		3413		NA		44632		35459		32940		7016		3266		2877		317				0
Code	Name	Family	Element	TS211	TS211 (OBSERVED IN LAB SAMPLING)	PPC529	PPC529 (OBSERVED IN SAMPLING)	PPC502	PPC502 (OBSERVED IN SAMPLING)	PPC509A	PPC509A (OBSERVED IN SAMPLING)	TS211A	TS211A (OBSERVED IN SAMPLING)	PPC523	PPC523 (OBSERVED IN SAMPLING)	FRT531	FRT531 (OBSERVED IN SAMPLING)	PPC524	PPC524 (OBSERVED IN SAMPLING)	FRT511A	FRT511A (OBSERVED IN SAMPLING)	FRT504	FRT504 (OBSERVED IN SAMPLING)	TS564	TS564 (OBSERVED IN SAMPLING)	PPC526	PPC526 (OBSERVED IN SAMPLING)
Pic.en	Picea engelmannii	Pinaceae	needle											2
Pin.cn	Pinus contorta	Pinaceae	needle																			1				2
Pin.fx	Pinus flexilis	Pinaceae	Needle	5				5		5				5		2				5		1				1
Pin.mn	Pinus monophylla	Pinaceae	needle																			3				5
Pin.spp	Pinus spp	Pinaceae	Seed	2	Y	1		2		3.5				2								2				1
Psd.mz	Pseudotsuga menziesii	Pinaceae	needle							2
PINA	Pinaceaea Other	Pinaceae	conescale					2														1				1
Jun.co	Juniperus communis	Cupressaceae	needle					2		3.5				2
Jun.os	Juniperus osteospermum	Cupressaceae	Stem			5	Y			2								5								5
Jun.sc	Juniperus scopulorum	Cupressaceae	Stem							2				2		5		3		5		5
Jun.spp	Juniperus spp	Cupressaceae	seed, aril, cone			2				2								3		2		2
Ach.mi	Achillea millefolium	Asteraceae	involucral bract					2.5
Amb.sp	Ambrosia spp	Asteraceae	Fruit			1																				2
Art.lu	Artemisia ludoviciana	Asteraceae	leaf					2		1				2
Art.tr	Artemisia tridentata	Asteraceae	leaf	2				2										2								2
Art.spp	Artemisia spp	Asteraceae	Involucral bract	4.5	Y	4.5	Y	4		5				5		3		5		2		2				2
Brk.sp	Brickellia sp.	Asteraceae	achene, involucral bract							1						1		2
Cys.vd	Chrysothamnus viscidiflorus	Asteraceae	Involucral bract	2				3		2				2		1		2		2		1				2
Gut.spp	Gutierrezia spp.	Asteraceae	Involucral bract															2								2
Hel.spp/Vig.spp	Helianthus or Viguiera	Asteraceae	Achene	2		2				2																1
Hap.spp	Happlopappus spp.	Asteraceae	achene					1		1
Cir.spp - type	Curcium spp. type	Asteraceae	achene													1
ASTE	Asteraceae other	Asteraceae	allcats	2		2		3.5		2						1		2		2		2
ASTE	Asteraceae other	Asteraceae	achene					2		2
ASTE	Asteraceae other	Asteraceae	fibers,pappus	2	Y	2	Y	3.5		2				2		1		2		2		2
Brb.rp	Berberis repens	Berberidaceae	seed, leaf																			1
Ams.sp	Amsinckia sp	Boraginaceae	seed			2				2
Cry.spp	Cryptantha spp	Boraginaceae	seed,fruit	1		2				1
Lth.sp	Lithospermum	Boraginaceae	seed	1		2				2
BORA	Boraginaceae other	Boraginaceae	leaf,fruit,seed			1		1		1								1
Les.fe	Lesquerella fendleri	Brassicaceae	leaf, fruit							1
Les.of	Lesquerella ovalifolia	Brassicaceae	leaf							1
BRAS	Brassicaceae Other	Brassicaceae	fruit, leaf, seed					2		1
Opu.pc/pl	Opuntia phaeacantha/polycantha	Cactaceae	seed			2				2						2
CACT	Cactaceae other	Cactaceae	spine,pad			5	Y	2		2.5						5		5		5		5				5
Sym.or	Symphoricarpos oreophilus	Caprifoliaceae	seed,leaf			2		1		2										2
Atx.spp	Atriplex spp	Amaranthaceae	fruit,leaf																	1						1
Chn.spp	Chenopodium spp	Amaranthaceae	seed	1												2										1
Car.spp	Carex spp.	Cyperaceae	allcats							2
Car.spp	Carex spp.	Cyperaceae	seed (triangle)							2
Car.spp	Carex spp.	Cyperaceae	seed (flat)							2
Cor.se	Cornus sericea	Cornaceae	seed					1
Ast.spp	Astragalus spp.	Fabaceae	leaf, seed					5		2.5				2						1
Mel.spp	Melilotus/Lezpedeza	Fabaceae	seed			1
Arb.spp	Arceuthobium spp.	Santalaceae	leaf, stem					1		1
Rub.spp	Rubus spp	Rosaceae	macrobotanical			2		1		1
Acn.hy	Achnatherum hymenoides	Poaceae	seed			2				5				2				2
Ely.ci	Elymus cinereus	Poaceae	floret							2				2						2		1				1
POAC	Poaceae other	Poaceae	allcats																	1
POAC	Poaceae other	Poaceae	floret			1		2		2				1		1		1		1		1				1
Ply.spp	Polygonum spp	Polygonaceae	seed			2				4												2
Crc.ld	Cercocarpus ledifolius	Rosaceae	leaf, fruit, seed													3				5		2.5				2
Psh.tr	Purshia tridentata	Rosaceae	leaf					1		1																3.5
Pru.spp	Prunus	Rosaceae	seed	1												1
Ros.wd	Rosa woodsii	Rosaceae	seed, leaf					2										2				2
ROSA.San	Rosaceae Sanguisorba-type	Rosaceae	seed							2
Phy.spp	Physalis spp.	Solanaceae	seed																			1
SCRO	Scrophulariaceae Other	Scrophulariaceae	fruit							2
cf.HYDR	cf. Hydrophyllaceae Other	Hydrophyllaceae	leaf							2
